# Supplementary material for: Spatial Risk Distribution of Lumpy Skin Disease in Thailand Based on Maximum-Entropy Modeling
Source: Animals (Basel). 2025 Aug 21;15(16):2456. doi: 10.3390/ani15162456 (PMC12382764; doi:10.3390/ani15162456)
Supplement: Supplementary file 1 [file animals-15-02456-s001.zip]

Archive with 1 entries (1 files):
- animals-3806879-supplementary.pdf
